# Supplementary material for: Kelvin Probe Microscopy Investigation of Poly-Octylthiophene Aggregates
Source: Materials (Basel). 2022 Feb 6;15(3):1212. doi: 10.3390/ma15031212 (PMC8838950; doi:10.3390/ma15031212)
Supplement: Supplementary file 1 [file materials-15-01212-s001.zip]

Archive with 1 entries (1 files):
- materials-1492694-supplementary.pdf
